# Supplementary material for: A human obesity-associated MC4R mutation with defective Gq/11α signaling leads to hyperphagia in mice
Source: J Clin Invest. 2024 Jan 4;134(4):e165418. doi: 10.1172/JCI165418 (PMC10869179; doi:10.1172/JCI165418)
Supplement: Supporting data values [file jci-134-165418-s012.xlsx]

## Sheet: 1B
WT	F51L	WT	F51L	MC4RKO
Saline	Saline	MTII	MTII	MTII
1.587	22.377	36.781	30.122	6.17547
7.009	14.349	53.797	39.944	20.7821
10.827	21.4481	57.359	87.235	3.30225
0.262331	24.882	71.091	41.3015
			59.4347

## Sheet: 1C
WT	WT	WT	WT	WT	WT	WT	WT	F51L	F51L	F51L	F51L	F51L	F51L	F51L	F51L	WT	WT	WT	WT	WT	WT	WT	WT	F51L	F51L	F51L	F51L	F51L	F51L	F51L	F51L
Male	Male	Male	Male	Male	Male	Male	Male	Male	Male	Male	Male	Male	Male	Male	Male	Female	Female	Female	Female	Female	Female	Female	Female	Female	Female	Female	Female	Female	Female	Female	Female
4 weeks	5 weeks	6 weeks	7 weeks	8 weeks	9 weeks	10 weeks	11 weeks	4 weeks	5 weeks	6 weeks	7 weeks	8 weeks	9 weeks	10 weeks	11 weeks	4 weeks	5 weeks	6 weeks	7 weeks	8 weeks	9 weeks	10 weeks	11 weeks	4 weeks	5 weeks	6 weeks	7 weeks	8 weeks	9 weeks	10 weeks	11 weeks
18.3	19.4	20.7	22.2	23	24.2	25.3	25.7	14.3	18.8	20.4	22.8	23.8	25	27.9	30.4	15.7	17.4	17.8	19.6	19.9	20.5	21.2	21.6	16.3	18.9	19.8	21.1	22.3	24.6	25.8	28.2
16.4	18.9	21.7	24.3	25.8	26.5	27.9	28.3	13.1	18.3	20.5	24.1	26.1	29.4	31.9	34.2	12.8	15.4	15.7	16.5	16.8	18.1	18.7	19.4	15.3	16.9	17.1	19	20.5	23.6	25	27.7
9.7	20	21.4	21.2	22.9	23.8	24.4	33.7	10.8	19	21.5	23.2	26.4	28.5	30.7	32.1	10.1	13.3	14.2	15.2	15.5	15.9	16.6	22.5	16.2	18.4	19.7	20.9	20.9	22.7	25.8	26.7
12.4	17.9	18.4	20.2	22.5	23	24.1	22.7	13.9	19	21.1	22.8	24.2	27	28.5	30	10.6	14.2	15.5	16.3	16.9	17.7	18.1	22.3	14.5	17.7	18.8	19.3	20	21.1	21.5	22.6
12.5	18.7	20.2	20.2	22	23.6	24.5	24.2	14.3	20.4	22.5	24.4	26.4	29.3	30.6	32.4	13.9	15.5	15.6	16.5	17.6	18.4	19.2	20.3	13.6	17.4	19.2	20.2	21.9	23.1	23.3	25.6
11.9	16.7	19.2	20.7	22.2	23.7	24.8	27.6	15.4	20.5	21.7	24.2	27	30.3	31.7	42.1	11.1	15.1	16	16.1	16.8	18.2	19.1	18.1	15	20.9	20.2	20.8	22.6	22.7	24.8	25.4
12.2	15	19.7	22.8	24.1	26.2	33.3	26.7	13.4	20.2	22.6	24.7	26.2	29.1	30.8	33	12.1	14	14.8	14.9	15.8	16.5	16.8	18.8	15.6	18.6	19.5	21.3	23	23.6	24.5	25.9
12.9	18	19.9	21.6	23.8	26.2	21.8		14.1	20.4	22	24.1	24.7	26.4	28.3	38	12.6	14.1	14.7	15	15.6	16.7	17.2	18	15.2	17.7	17.8	18.8	19.4	21.8	21.8	29.3
14.1	14.3	16.3	17.7	19.1	31.4	23.5		16.5	19.5	21.6	23.8	26.8	28.4	31.1		11.1	12.6	14.4	16.8	16.7	18.3	21.3		16.3	17.6	17.9	18.5	18.9	19.8	20.5	34.5
12.5	13.5	16	17.8	18.5	21.6	26.9		15.8	15.2	19.8	23.1	26.4	30.2	40.6		11.8	14.8	17.1	17.2	19.2	20.2	21.7		12.5	19.2	20	21.4	23.9	26.2	28.8	28.6
20.9	14.2	16.4	18.2	19.4	23.1	26.5		12.6	20.6	24.2	26.1	29.1	31	29.9			17.3	18.6	21.1	22.6	22.3	20.2		12.5	18.3	18.6	20.6	22	24.8	27.5	35.2
	15.3	17.6	18.2	19.8	26.2			12.8	20.1	23	25.6	27.9	31.6	37.8			13.9	16.1	18	19.3	22.9	18.4		13.4	14.4	16.5	17.3	17.5	20.1	20.5	32.1
	17.7	21.6	22.7	23.8	24.8			17.3	21.1	23	25.5	28	31.5				15	17.2	18.4	20.2	21	18		13.8	16.3	16.8	18.1	18.7	22.1	21.4
	15.9	19	21.8	36				14.3	18.2	23.9	27.2	29.7	32.1				16	18	18.7	20.4	21.4	16.1		11.4	19.6	23	25.6	27	23.2	28.2
	23.8	26.1	28.5	29.7				18.9	17.2	21.1	24.8	26.8	33				15.8	18.1	18.5	18.8	19.6				20.9	25.1	28.9	31.3	29.5	31.6
	17.9	16.5	19.5	20.3				14	21.8	24.4	28.2	33.8	32.9				16	18.3	19.5	16.6	17				18.3	19.2	20.8	23.6	25.8	27.7
		22.7	24.3	21.6					20.9	23.9	27.9	26	33.1					14.9	18	17.3	18.5				19.2	22.4	27.2	26.4	25.3	31.5
		20.1	22.5	25.6					19.8	24.3	29	33.4	34.1					13.9	15.8	15.1	15.9				16.8	19.9	21.3	23.2	25	29.7
				24.3					19.9	24.3	29		30.2						16.3						16.6	19.1	20.6	26.5	28.2
									22.5	26	29.4		37.4						14.8						17.1	19.2	21.8	24.5	24.3
									20.3	22.9	26.4		28.4												18.6	21	23.8		29.4
									23.3	25.7	31.1		35.6												15.1	18.6	20.4		27.6
									20	22.4	23.6															20.2	23.2
										28.8	31.1															17.7	22.2

## Sheet: 1D
WT	WT	WT	F51L	F51L	F51L	WT	WT	WT	F51L	F51L	F51L
Male	Male	Male	Male	Male	Male	Female	Female	Female	Female	Female	Female
Total	Fat	Lean	Total	Fat	Lean	Total	Fat	Lean	Total	Fat	Lean
24.1	1.17	22.55	26.4	4.54	21.27	16.7	1.82	14.45	27	5.31	21.03
23.8	1.25	22.05	29.1	5.09	23.24	19.2	1.53	16.86	31.3	6	24.24
19.1	1.85	15.17	27.9	4.38	22.83	22.6	2.13	19.12	19.4	2.28	16.15
18.5	1.51	16.01	28	5.16	21.86	19.3	1.92	16.22	18.9	2.51	15.26
19.4	1.92	16.37	29.7	5.61	23.11	19.9	1.75	17.46	23.9	4.26	18.59
19.8	1.54	16.51	26.8	4.98	20.71	16.8	2.12	14.52	18.7	2.41	14.92
23.8	1.81	20.81	26.2	3.56	21.41	15.5	1.31	13.24	22	4.06	16.87
23	2.01	20	24.7	1.39	22.23	16.9	1.15	14.79	17.5	2.2	14.66
23	1.26	20.59	26.8	2.97	22.98	17.6	0.9	15.47	18.7	2.35	15.67
25.8	1.42	23.32	26.4	3.01	21.4	16.8	1.31	14.86	20.8	2.61	17.31
22.9	1.35	20.51	24.2	2.67	20.64	15.8	1.5	13.36	21.3	2.73	16.99
22.5	1.33	20.36	26.4	2.45	21.58	15.6	1.48	13.46	22.3	3.8	17.57
22	0.82	20.25							20.5	3.05	16.72
22.2	0.91	20.53							20.9	2.81	17.46
									20	2.78	16.83
									21.9	4.13	17.2

## Sheet: 1E
WT	F51L	WT	F51L
Male	Male	Female	Female
9.9	10.2	9.5	10
10	10.4	9.3	10.3
9.9	10.5	9.5	10.1
10	10.2	9.3	9.5
10	10.5	9.3	10
10.1		9	9.5
10.1		9	9.4
			9.6
			9.5

## Sheet: 2A
WT	WT	WT	WT	WT	F51L	F51L	F51L	F51L	F51L	WT	WT	WT	WT	WT	F51L	F51L	F51L	F51L	F51L
Male	Male	Male	Male	Male	Male	Male	Male	Male	Male	Female	Female	Female	Female	Female	Female	Female	Female	Female	Female
5-6	6-7	7-8	8-9	9-10	5-6	6-7	7-8	8-9	9-10	4-5	5-6	6-7	7-8	8-9	4-5	5-6	6-7	7-8	8-9
13.38	12.25	12.69	11.64	11.95	15.01	13.71	14.9	13.25	13.03	9.46	12.14	10.7	10.54	10.42	12.91	13.68	13.06	14.14	12.07
10.36	10.25	9.42	9.44	9.79	14.75	13.91	14.39	12.85	12.89	10.67	10.7	10.01	9.98	9.51	12.78	12.71	10.83	12.05	10.94
10.25	10.45	9.86	10.83	12.12	14.11	13.95	14.2	13.25	15.42	9.06	10.45	9.61	10.06	9.71	9.43	10.72	9.65	11.69	12.09
11.18	11.47	10.97	12.95	12.53	13.2	12.73	11.35	12.13	12.75	8.33	9.15	9.46	8.7	8.78	8.33	9.46	11.06	11.68	11.42
12.51	11.12	11.23	10.27	9.79	15.08	13.6	12.27	13.58	14.26	8.94	8.5	9.41	8.66		10.83	10.14	11	9.87	12.5
9.32	8.72	9.6	10.58	10.85	13.53	12.92	13.05	14.08	15.85	8.08	7.22	8.55	8.02		9.38	9.52	9.19	10.46	12.19
10.26	9.61	11.1	10.89	10.85	10.25	11.65	11.79			8.66	7.31	8.51			8.58	8.81	10.45	11.06	10.23
	11.99	11.07			9.87	10.78	12.15								9.17	8.81	10.22	10.13	12.64
	9.2	9.34			10.89	11.63	12.51								9.7	9.3	9.39	10.85
	10.42	9.26			10.49	10.19									8.53	7.97	10.83
	10.28	9.61				11.04										10.7
						11.26
						11.7

## Sheet: 2B
WT	WT	WT	WT	WT	F51L	F51L	F51L	F51L	F51L	WT	WT	WT	WT	WT	F51L	F51L	F51L	F51L	F51L
Male	Male	Male	Male	Male	Male	Male	Male	Male	Male	Female	Female	Female	Female	Female	Female	Female	Female	Female	Female
5-6	6-7	7-8	8-9	9-10	5-6	6-7	7-8	8-9	9-10	4-5	5-6	6-7	7-8	8-9	4-5	5-6	6-7	7-8	8-9
12.66	11.55	12.96	11.51	11.73	13.03	12.51	12.59	11.26	10.61	8.47	11.74	10.38	10.49	10.42	10.93	12.53	11.09	11.73	10.6
9.98	10.08	9.05	9.19	9.48	13.79	12.7	11.93	10.07	11.53	9.52	10.38	9.44	9.36	9.65	11.42	12.08	9.41	10.25	10.93
9.98	10.25	9.62	10.25	11.94	12.07	11.61	12.39	12.21	13.43	8.04	9.96	9.37	10.42	9.25	8.11	9.52	9.03	11.53	10.39
10.37	11.03	10.56	12.83	12.26	11.47	10.71	10.34	10.33	11.75	8.49	8.73	9.1	8.15	8.63	8.61	8.57	10.06	10.18	10.37
12.25	10.4	11.31	9.84	9.63	12.94	11.16	10.56	13.62	12.78	8.34	8.27	9.85	8.18		10.13	9.98	9.78	8.56	10.3
9.36	8.51	9.13	10.63	10.27	11.72	10.88	12.75	12.79	13.08	8.03	7.12	8.8	7.64		10.1	8.02	9.11	9.18	11.02
10.07	9.7	11.01	10.51	10.53	10.15	9.71	10.38			8.04	7.7	8.39			9.2	7.68	9.6	9.28	10.54
	11.48	10.82			9.5	9.15	11.39								9.9	7.26	9.74	8.97	12.29
	9.22	8.97			10.72	10.61	10.26								9.24	8.62	9.43	9.93
	9.76	9.06			9.61	9.6									8.84	7.76	10.3
	10.32	9.09				10.72										10.62
						10.93
						10.44

## Sheet: 2C
WT	WT	WT	WT	F51L	F51L	F51L	F51L
Male	Male	Male	Male	Male	Male	Male	Male
REE	TEE	REE	TEE	REE	TEE	REE	TEE
22C	22C	30C	30C	22C	22C	30C	30C
0.401	0.452	0.208	0.292	0.426	0.491	0.318	0.335
0.399	0.46	0.207	0.307	0.478	0.511	0.317	0.335
0.414	0.482	0.205	0.304	0.41	0.476	0.243	0.32
0.393	0.44	0.208	0.265	0.383	0.446	0.227	0.305
0.415	0.462	0.202	0.284	0.463	0.511	0.271	0.329
0.402	0.478	0.189	0.297

## Sheet: 2D
WT	WT	WT	WT	F51L	F51L	F51L	F51L
Male	Male	Male	Male	Male	Male	Male	Male
Total	Amb	Total	Amb	Total	Amb	Total	Amb
22C	22C	30C	30C	22C	22C	30C	30C
318.7	138	324.4	158.9	108.4	107.2	98.7	97.7
276.7	106.6	254.2	114.5	28.3	27.9	42.9	42.2
367.5	160	296.4	143.2	309.8	108.3	252.8	109
320	131.6	276.4	134.5	218	55.2	182.6	86.9
213.7	74.8	205.3	70.3	311.5	115	200.2	86.1
272.4	147.5	203.7	116.7

## Sheet: 2E
WT	F51L
0.917	0.964
0.92	0.954
0.917	0.953
0.917	0.948
0.935	0.978
0.917

## Sheet: 2F
WT	WT	WT	WT	WT	WT	F51L	F51L	F51L	F51L	F51L	F51L
0	1	2	3	4	5	0	1	2	3	4	5
38.3	38.4	37.7	37.8	37.5	37.2	38.5	37.8	36.1	36.7	36.7	36.5
37.2	38.5	37.9	37.8	37.8	37.2	37.7	37.6	37.4	38	37.5	37.3
37.4	38.5	38	37.6	37.2	37	36.6	38	37.4	38	36.7	36.2
37.5	38.7	38	37.9	38	37.8	37.4	37.9	37.4	37.7	37.1	37.1
37.1	38.6	37.8	37.6	37.5	37.2	37.7	38.5	38.2	38.1	38.2	37.5
37.8	38.8	38.2	37.3	37.1	37.3	37.1	38.2	38.3	37.8	36.5	36.8
						37	37.8	37.7	37.8	37.5	37.4
						37.8	38.5	38.5	38.1	37.5	37.8
						37.5	38.8	37.6	38.3	38.1	38.5

[truncated: 52 more sheets: 2G, 2H, 3A, 3B, 3C, 3D, 3E, 3F, 4A, 4B, 4C, 4D, 4E, 4F, 4G, 4H, 4I, 5A, 5B, 5C …]
